# Supplementary material for: Evaluating the African food supply against the nutrient intake goals set for preventing diet-related non-communicable diseases: 1990 to 2017 trend analysis
Source: PLoS One. 2021 Jan 11;16(1):e0245241. doi: 10.1371/journal.pone.0245241 (PMC7799762; doi:10.1371/journal.pone.0245241)
Supplement: S1 File — (XLSX) [file pone.0245241.s001.xlsx]

## Sheet: Sheet1
Country	UN sub-region classification	World Bank classification based on GNP per capita
Algeria	Northern Africa	Lower-middle-income
Angola	Central Africa	Lower-middle-income
Benin	Western Africa	Lower-middle-income
Botswana	Southern Africa	Upper-middle-income
Burkina Faso	Western Africa	Low-income
Côte d'Ivoire	Western Africa	Lower-middle-income
Cabo Verde	Western Africa	Lower-middle-income
Cameroon	Central Africa	Lower-middle-income
Central African Republic	Central Africa	Low-income
Chad	Central Africa	Low-income
Congo	Central Africa	Lower-middle-income
Djibouti	Eastern Africa	Lower-middle-income
Egypt	Northern Africa	Lower-middle-income
Eswatini	Southern Africa	Lower-middle-income
Ethiopia	Eastern Africa	Low-income
Gabon	Central Africa	Upper-middle-income
Gambia	Western Africa	Low-income
Ghana	Western Africa	Lower-middle-income
Guinea	Western Africa	Low-income
Guinea-Bissau	Western Africa	Low-income
Kenya	Eastern Africa	Lower-middle-income
Lesotho	Southern Africa	Lower-middle-income
Liberia	Western Africa	Low-income
Madagascar	Eastern Africa	Low-income
Malawi	Eastern Africa	Low-income
Mali	Western Africa	Low-income
Mauritania	Western Africa	Lower-middle-income
Mauritius	Eastern Africa	High-income
Morocco	Northern Africa	Lower-middle-income
Mozambique	Eastern Africa	Low-income
Namibia	Southern Africa	Upper-middle-income
Niger	Western Africa	Low-income
Nigeria	Western Africa	Lower-middle-income
Rwanda	Eastern Africa	Low-income
Sao Tome and Principe	Central Africa	Lower-middle-income
Senegal	Western Africa	Lower-middle-income
Sierra Leone	Western Africa	Low-income
South Africa	Southern Africa	Upper-middle-income
Sudan	Northern Africa	Low-income
Togo	Western Africa	Low-income
Tunisia	Northern Africa	Lower-middle-income
Uganda	Eastern Africa	Low-income
United Republic of Tanzania	Eastern Africa	Lower-middle-income
Zambia	Eastern Africa	Lower-middle-income
Zimbabwe	Eastern Africa	Lower-middle-income
