# Supplementary material for: Evaluating the African food supply against the nutrient intake goals set for preventing diet-related non-communicable diseases: 1990 to 2017 trend analysis
Source: PLoS One. 2021 Jan 11;16(1):e0245241. doi: 10.1371/journal.pone.0245241 (PMC7799762; doi:10.1371/journal.pone.0245241)
Supplement: S2 File — (XLSX) [file pone.0245241.s002.xlsx]

## Sheet: Sheet1
Country	Country-specific estimates: Contribution (%) of carbohydrate, protein and fat to total energy supply in Africa
	1990			1991			1992			1993			1994			1995			1996			1997			1998			1999			2000			2001			2002			2003			2004			2005			2006
	CHO	Prot	Fat	CHO	Prot	Fat	CHO	Prot	Fat	CHO	Prot	Fat	CHO	Prot	Fat	CHO	Prot	Fat	CHO	Prot	Fat	CHO	Prot	Fat	CHO	Prot	Fat	CHO	Prot	Fat	CHO	Prot	Fat	CHO	Prot	Fat	CHO	Prot	Fat	CHO	Prot	Fat	CHO	Prot	Fat	CHO	Prot	Fat	CHO
Algeria	68.05	9.91	22	68.59	9.91	21.45	68.02	9.9	22.03	67.88	10.01	22.06	68.38	10.26	21.29	68.19	10.02	21.71	70.62	9.87	19.46	69.26	9.81	20.88	69.37	10.31	20.27	69.27	10.16	20.52	69.57	9.76	20.6	68.87	9.83	21.22	70.03	10	19.89	71.54	10.15	18.22	70.8	10.17	18.95	71.05	10.34	18.53	70.05
Angola	66.45	10.78	22.38	69.78	8.44	21.44	70.94	8.22	20.4	72.04	8.37	19.24	74.65	8.27	16.72	74.74	7.95	16.95	74.04	7.9	17.66	73.81	8.23	17.47	75.19	7.38	17.01	75.39	7.88	16.37	73.95	8.38	17.3	73.65	8.33	17.43	73.67	8.29	17.36	73.2	7.93	18.19	73.7	7.74	17.8	73.02	7.86	18.29	72.74
Benin	76.6	7.21	15.97	77.62	7.39	14.83	77.25	7.63	14.94	76.5	7.62	15.67	78.21	7.35	14.27	77.29	7.41	15.13	77.67	7.19	14.88	77.71	7.26	14.79	76.72	7.45	15.6	76.36	7.49	15.97	75.62	7.71	16.43	74.96	7.17	17.63	72.67	7.9	19.22	73.32	7.66	18.83	75.41	7.7	16.67	74.8	7.67	17.32	77.03
Botswana	66.01	9.92	23.32	63.67	10.07	25.45	64.5	10.03	24.27	67.04	10.03	21.68	69.49	9.77	19.87	66.68	9.9	22.6	66.44	9.85	22.82	66.93	9.62	22.63	67.85	9.2	22.03	67.01	9.59	22.54	66.77	10.28	22.07	67.39	10.08	21.57	67.4	9.92	21.5	68.14	9.3	21.41	65.51	9.2	24.18	64.55	8.72	25.64	67.31
Burkina Faso	72.21	9.52	18.16	73.21	9.56	17.1	73.34	9.32	17.23	72.9	9.4	17.58	71.6	9.5	18.81	72.07	9.38	18.43	72.14	9.3	18.4	72.37	9.08	18.39	71.72	9.41	18.72	71.61	9.63	18.62	71.12	9.72	19.01	72.18	9.4	18.3	70.72	9.4	19.76	70.5	9.64	19.75	70.7	9.51	19.7	71.65	9.49	18.7	71.85
Côte d'Ivoire	74.11	8.68	16.93	75.04	8.09	16.59	75	8.25	16.47	76.02	8.06	15.62	75.97	7.41	16.35	75.46	7.35	16.79	74.92	7.37	17.3	74.16	7.07	18.45	74.85	7.36	17.44	73.96	7.76	17.95	74.51	7.03	18.16	73.25	7.43	18.92	73.41	7.33	18.79	73.02	7.51	19.05	73.74	7.35	18.45	73.41	7.52	18.65	74.46
Cabo Verde	63.69	10.1	25.75	61.52	11.07	26.87	62.28	9.93	27.31	64.15	10.02	25.31	58.79	9.59	30.91	58.58	10.33	30.52	59.82	10.39	29.03	63.04	11.58	24.74	61.8	11.85	25.63	63.04	12.47	23.58	62.55	12.64	23.98	63.8	11.86	23.47	63.59	11.78	23.73	64.59	11.63	22.93	63.81	11.75	23.58	64.23	11.46	23.45	63.99
Cameroon	72.2	8.29	18.83	73.03	7.82	18.31	73.78	8.13	17.48	73.63	7.83	17.98	73.19	8.02	18.35	73.59	8.11	17.9	73.77	8.27	17.63	73.85	8.41	17.43	73.18	8.51	17.82	71.52	8.87	18.9	70.95	8.97	19.37	72.16	9.26	17.83	71.09	8.83	19.31	70.49	9.07	19.67	70.24	9.42	19.57	70.43	9.44	19.47	70.74
Central African Republic	70.05	6.44	23.26	70.73	6.42	22.56	71.04	6.49	22.17	70.84	6.68	22.08	69.28	6.62	23.82	69.57	6.82	23.36	69.51	7.04	23.34	70.28	6.54	23.04	71.54	6.72	21.57	69.5	6.76	23.64	69.73	6.99	23.07	68.51	7.09	24.22	67.72	7.23	24.94	67.39	7.24	25.28	66.65	7.29	25.95	67.69	7.25	24.9	67.19
Chad	71.06	9.11	19.75	68.07	9.66	22.19	66.9	9.72	23.31	65.95	9.92	24.07	70.42	9.39	20.14	65.24	9.57	25.16	65.09	9.7	25.11	63.14	9.72	27.09	64.72	9.97	25.27	63.59	10.17	26.21	63.53	10.49	25.94	63.84	10.52	25.6	63.32	10.39	26.25	65.17	10.39	24.4	65.44	10.13	24.39	65.87	10.29	23.8	66.73
Congo	74.56	9.18	15.55	69.82	9.7	19.62	67.65	10.21	21.27	70.15	9.87	19.08	72.05	8.97	18.34	73.56	8.25	17.6	72.58	8.23	18.6	73.84	7.97	17.77	73.96	7.99	17.52	73.36	7.6	18.51	72.77	7.71	18.95	72.08	7.92	19.46	71.95	7.57	19.87	71.65	7.72	20.03	72.18	8.16	19.06	74.57	7.21	17.64	72.51
Djibouti	76.83	8.86	14.09	76.05	8.77	14.94	75.41	8.99	15.4	74.43	9.11	16.21	74.23	8.79	16.76	72.86	8.55	18.4	73.84	8.7	17.22	72.34	8.95	18.47	71.92	8.85	19.01	71.11	9.22	19.5	69.88	9.29	20.61	70.57	9.24	20.01	70.79	9.17	19.84	69.81	9.05	20.96	68.59	9.06	22.12	67.36	9.13	23.28	65.65
Egypt	76.26	9.09	14.64	76.26	9.03	14.69	76.5	9.06	14.42	76.4	9.05	14.53	76.24	9.34	14.4	76.21	9.32	14.46	76.29	9.59	14.1	76.43	9.57	13.98	75.99	9.75	14.24	75.82	9.73	14.44	75.52	9.77	14.68	76.16	9.72	14.07	75.85	9.63	14.48	75.36	9.78	14.81	75.75	9.81	14.37	75.39	9.89	14.64	75.27
Eswatini	74.3	8.46	17.14	74.68	8.49	16.77	73.12	8.57	18.26	74.5	8.56	16.88	74.71	8.43	16.79	75.08	8.62	16.23	75.75	8.35	15.84	68.13	9.9	20.92	70.43	9.44	19.41	71.59	9.01	18.38	71.05	9.13	18.72	71.75	8.81	17.87	70.57	9.38	19.34	69.99	10.06	19.18	64.73	11.08	23.59	67.08	10.48	21.85	70.91
Ethiopia	73.45	10.31	15.92	73.39	10.67	15.67	73.19	10.47	16.04	76.98	9.51	13.4	76.98	9.38	13.57	77.51	9.55	12.85	77.29	9.59	13.02	77.71	9.62	12.58	78.08	9.56	12.27	78.04	9.51	12.35	78.17	9.57	12.17	77.85	9.67	12.39	76.97	9.82	13.11	76.91	9.78	13.22	76.9	9.81	13.19	76.69	9.81	13.4	77.02
Gabon	67.57	11.66	18.54	67.11	11.81	18.78	66.83	12.08	19.17	64.59	13.46	20.18	65.99	12.56	19.84	65.86	12.63	19.47	66.68	12.93	18.64	66.91	12.88	18.45	66.23	13.02	19.05	65.6	12.56	20.07	66.02	12.55	19.7	66.03	12.44	19.81	67.59	11.26	19.41	67.07	11.48	19.73	66.55	11.95	19.77	66.05	12	20.3	64.97
Gambia	71.47	9.62	18.89	70.88	10.84	18.26	68.18	9.58	22.21	66.48	9.74	23.75	68.27	10.26	21.44	68.2	9.89	21.9	67.64	11.26	21.07	66.33	11.16	22.5	61.65	11.14	27.2	63.32	11.51	25.11	65.19	10.91	23.85	62.16	10.97	26.85	63.33	11.72	24.91	61.26	12.14	26.55	60.83	11.1	28.01	62.08	10.77	27.08	62.97
Ghana	71.44	10.09	18.32	76.69	8.47	14.73	75.14	9.46	15.29	76.78	8.57	14.55	77.3	7.87	14.72	78.3	7.78	13.82	77.79	8.94	13.17	77.06	9.48	13.35	76.42	9.03	14.44	76.77	8.85	14.27	76.2	9.13	14.56	77.39	8.62	13.88	76.14	8.55	15.17	77.26	8.15	14.46	75.97	9.44	14.46	76.05	9.02	14.78	75.08
Guinea	77.41	7.76	14.8	76.2	7.78	15.96	75.03	7.67	17.23	73.97	7.62	18.35	75.96	7.74	16.23	74.87	7.53	17.55	74.21	7.5	18.25	75.19	7.6	17.16	74.7	7.84	17.39	74	7.97	17.97	73.77	7.81	18.37	74.25	8.06	17.66	74.25	7.79	17.93	73.04	8.01	18.89	72.93	7.49	19.53	73.77	7.13	19.06	73.52
Guinea-Bissau	69.76	7.65	22.29	71.36	7.78	20.64	68.89	7.58	23.31	70.2	7.8	21.74	70.9	7.67	21.16	70.72	7.75	21.29	71.38	7.59	20.84	71.62	7.54	20.6	71.58	7.52	20.71	72.43	7.48	19.91	72.03	7.25	20.41	73.19	7.35	19.22	72.45	7.2	20.11	72.44	7.08	20.24	72.08	6.98	20.69	71.78	7.01	20.94	71.55
Kenya	70.08	9.33	20.04	69.7	9.07	20.74	69.9	8.92	20.63	69.64	9.24	20.64	70.47	9.5	19.65	69.39	9.49	20.7	70.11	9.44	20.1	69.91	9.41	20.33	70.1	9.58	19.99	69.92	9.35	20.47	70.07	9.36	20.3	70.66	9.01	20.09	70.46	9.44	19.85	70.35	9.16	20.23	70.1	9.29	20.33	70.63	9.39	19.7	70.75
Lesotho	77.01	8.48	14.13	77.2	8.16	14.3	77.32	8.32	14.02	77.52	8.32	13.83	77.83	8.23	13.62	77.95	8.16	13.55	78.27	8.17	13.23	77.99	8.25	13.45	78.31	8.22	13.16	77.99	8.3	13.41	77.9	8.35	13.44	77.85	8.41	13.43	77.99	8.48	13.21	78.69	8.37	12.61	78.68	8.34	12.63	78.6	8.32	12.73	78.16
Liberia	77.32	6.7	15.55	70.71	6.47	22.4	70.1	6.35	23.04	69.72	6.07	23.72	68.24	6.1	25.12	66.56	7.16	25.68	67.36	7.05	25.11	67.23	6.66	25.64	69.19	6.77	23.61	69.86	7.1	22.63	72.67	6.74	20.23	73.22	6.01	20.4	73.1	5.79	20.74	71.47	5.93	22.23	70.62	6.14	22.86	70.98	6.07	22.58	70.8
Madagascar	80.26	7.95	11.59	79.99	8.03	11.83	80.2	8.29	11.34	80.21	8.28	11.37	80.15	8.01	11.68	80.08	8.01	11.75	80.46	7.93	11.43	79.76	8.27	11.84	80.93	7.92	11	80.86	7.91	11.01	80.99	7.87	10.94	81.94	7.6	10.26	81.86	7.8	10.19	81.49	7.88	10.46	81.7	7.85	10.28	81.39	7.82	10.64	80.85
Malawi	79.05	8.32	12.53	79.42	8.17	12.33	79.17	8.41	12.26	79.63	8.21	12.1	80.35	8.02	11.55	80.39	7.54	11.99	80.75	7.81	11.38	81.13	7.57	11.24	81.24	7.34	11.36	81.33	7.48	11.14	81.34	7.42	11.18	80.56	7.4	12	79.98	7.47	12.47	79.6	7.69	12.63	79.93	7.67	12.32	80.32	7.46	12.14	80.05
Mali	69.62	9.74	20.63	69.42	9.6	20.97	71.31	9.61	19.08	71.48	9.48	19.03	69.72	9.26	21.01	71.35	9.92	18.72	72.9	9.63	17.47	70.85	9.77	19.39	71.55	9.66	18.79	71.77	9.81	18.4	71.9	9.69	18.39	70.88	9.54	19.56	70.63	9.57	19.77	70.5	9.85	19.63	70.47	9.84	19.66	70.53	9.91	19.54	70.48
Mauritania	67.17	10.89	21.94	68.52	11.14	20.33	66.61	11.18	22.2	68.86	10.38	20.76	69.22	10.64	20.14	68.5	9.93	21.57	68.12	10.04	21.84	68.81	10.69	20.5	68.86	10.83	20.31	67.53	10.22	22.25	67.78	10.35	21.86	66.97	11	22.03	65.94	11.25	22.81	66.78	11.11	22.11	65.4	11.23	23.37	65.21	10.95	23.84	65.71
Mauritius	64.92	10.43	23.92	64.53	10.65	24.01	64.01	10.64	24.55	63.39	10.68	25.18	60.85	10.43	28.01	62.41	10.28	26.56	62.39	10.44	26.4	63.28	10.8	25.09	62.19	10.58	26.39	62.87	10.54	25.72	62.15	11.41	25.62	63	10.77	25.42	60.96	11.18	27.13	61.63	11.17	26.44	61.98	11.37	25.9	61.09	11.21	26.92	60.85
Morocco	72.69	10.65	16.56	72.6	10.64	16.63	71.89	10.45	17.54	72.99	10.26	16.67	72.86	10.55	16.48	71.85	10.23	17.79	73.01	9.94	16.94	72.54	9.9	17.48	72.71	10.09	17.07	72.05	10.3	17.54	72.3	10	17.63	72.16	10.3	17.48	72.34	10.33	17.26	72.12	10.46	17.35	72.93	10.4	16.59	72.03	10.54	17.37	71.78
Mozambique	78.24	5.31	16.35	77.01	5.38	17.45	76.82	5.52	17.54	78.09	5.54	16.26	78.88	5.52	15.47	76.95	6.26	16.62	77.6	6.02	16.24	77.93	5.91	16.05	78.26	5.88	15.73	77.76	5.61	16.46	78.17	5.7	15.99	78.85	5.56	15.38	78.95	5.88	14.99	79.01	6.13	14.73	78.61	6.3	14.93	77.49	6.48	15.85	77.95
Namibia	73.73	9.68	16.58	73.85	9.65	16.5	74.54	9.53	15.92	75.42	9.07	15.5	76.1	8.99	14.91	76.08	9.25	14.67	75.02	9.84	15.14	71.32	10.42	18.12	70.97	9.99	18.93	68.77	10.65	19.49	65.9	11.66	21.04	66.74	11.34	20.62	68.22	11.07	19.37	67.28	11.06	20.37	65.87	10.99	21.93	66.57	11.13	21.03	66.09
Niger	73.97	11.03	14.98	73.65	11.04	15.29	72.97	11.28	15.73	72.68	11.41	15.89	73.36	11.75	14.89	72.39	11.2	16.39	72.03	11.2	16.76	71.33	10.9	17.76	71.61	11.14	17.23	71.2	11.34	17.45	71.98	11.29	16.72	71.33	11.47	17.19	70.43	11.33	18.23	70	11.46	18.52	70.16	11.48	18.35	69.74	11.57	18.68	70.05
Nigeria	73.02	7.43	19.33	74.78	6.85	18.18	75.4	6.63	17.79	74.66	6.82	18.34	75.14	6.62	18.05	75.17	6.92	17.73	74.56	7.22	18.05	74.65	7.2	17.99	74.23	7.42	18.19	73.08	7.52	19.21	73.69	7.39	18.75	72.72	7.52	19.58	72.08	7.52	20.18	71.68	7.66	20.45	71.63	7.79	20.37	71.31	7.9	20.6	70.84
Rwanda	80.48	7.57	11.66	79.67	7.3	12.7	79.31	7.37	13	77.68	7.15	14.79	77.17	7.48	15.08	79.45	7.52	12.69	80.45	7.2	12.02	80.7	7.3	11.77	80.3	7.12	12.22	80.57	7.06	12.19	80.9	7.05	11.88	80.28	7.27	12.27	81.52	6.98	11.36	81.38	7.22	11.28	80.67	7.36	11.79	81.28	7.33	11.19	80.64
Sao Tome and Principe	46.55	8.65	44.62	50.31	8.02	41.43	53.34	8.2	38.27	53.81	8.1	37.7	54.01	8.52	37.1	52.84	9.1	37.64	54.4	8.93	36.2	55.6	8.54	35.35	55.55	8.27	35.66	54.77	8.14	36.56	55.35	7.9	36.23	55.2	7.66	36.61	55.24	7.83	36.37	55.43	8.43	35.59	56.23	8.47	34.75	56.4	8.39	34.67	55.2
Senegal	68.37	13.15	18.36	64.3	12.28	23.32	60.89	13.75	25.25	59.87	13.54	26.49	62.7	12.5	24.7	63.51	12.68	23.72	64.19	12.55	23.15	62.45	12.67	24.79	62.25	12.7	24.95	63.44	12.42	24.05	63.04	13.1	23.77	62.85	12.52	24.53	63.27	12.02	24.6	64.3	12.23	23.36	64.29	12.36	23.25	64.07	12.21	23.62	65.44
Sierra Leone	66.46	9.11	24.36	65.78	9.42	24.74	65.95	9.36	24.63	66.24	8.55	25.17	67.18	8.64	24.13	66.66	8.72	24.58	66.36	8.73	24.87	65.72	9.38	24.86	68.6	9.51	21.86	70.31	9.21	20.44	70.79	9.25	19.91	70.39	9.94	19.59	68.79	10.03	21.09	69.11	10.15	20.64	66.33	11.53	22.07	66.77	11.55	21.6	66.9
South Africa	66.49	9.76	21.42	66.82	9.42	21.46	66.63	9.8	21.37	67.51	9.72	20.83	66.56	9.34	22.19	65.99	9.56	22.64	66.77	9.11	22.2	65.55	9.4	23.1	66.11	9.03	22.95	66.49	9.2	22.37	66.35	9.39	22.53	65.45	9.35	23.52	64.6	9.21	24.48	64.52	9.3	24.5	64.36	9.77	24.19	63.97	9.73	24.69	63.52
Sudan	70.25	8.93	20.79	70.59	8.97	20.42	70.32	9.04	20.63	69.32	8.96	21.7	68.4	9.27	22.31	67.91	9.41	22.65	68.55	9.43	22.01	67.71	9.44	22.83	65.85	9.52	24.61	65.94	9.74	24.29	65.85	9.93	24.2	66.38	10.02	23.58	64.94	10.27	24.75	67.24	10.3	22.44	66.81	10.14	23.03	67.87	10.1	22	68.54
Togo	75.16	7.94	16.64	75.01	8.09	16.64	73.67	8.14	17.96	74.91	8.35	16.59	74.48	8.49	16.89	73.32	8.27	18.18	73.54	8.97	17.28	75.13	8.77	15.9	76.4	7.95	15.43	76.23	8.25	15.32	76.04	7.94	15.87	74.11	8.04	17.71	74.67	7.66	17.49	74.12	7.79	17.85	75.07	7.52	17.23	74.59	8.18	17.04	75.53
Tunisia	65.67	9.95	24.25	67.43	10.21	22.21	66.15	10.1	23.59	66.58	10.04	23.2	65.66	10.08	24.07	66.37	10.33	23.14	66.65	10.18	23.03	65.38	10.12	24.34	64.92	10.04	24.92	63.16	10.09	26.58	63.55	10.45	25.84	63.8	10.58	25.46	65.02	10.51	24.31	65.72	10.59	23.55	64.96	10.67	24.23	66.1	10.97	22.78	64.67
Uganda	76.6	8.21	15.14	76.78	7.95	15.22	75.16	8.14	16.66	75.54	7.8	16.61	74.51	7.83	17.6	75.6	7.57	16.74	76.38	7.33	16.18	75.97	7.3	16.6	76.48	7.55	15.81	76.24	7.63	15.97	77.06	7.48	15.32	76.95	7.65	15.25	76.24	7.64	15.99	74.81	7.82	17.25	73.89	7.84	18.12	73.17	8.09	18.58	73.05
United Republic of Tanzania	78.59	7.48	13.87	79.57	7.09	13.28	78.99	7.1	13.83	79.41	7.23	13.24	80.09	7.18	12.61	78.61	7.64	13.63	78.9	7.57	13.38	78.39	7.67	13.78	77.98	7.7	14.15	77.51	7.77	14.55	77.61	7.85	14.37	76.01	7.98	15.85	75.14	8.14	16.56	74.3	8.41	17.12	74.02	8.01	17.8	72.67	7.95	19.21	73.91
Zambia	76.49	7.33	15.91	78.44	7.54	13.73	77.96	7.71	13.99	78.13	7.65	13.88	78.09	7.69	13.96	79.06	7.65	12.99	78.09	7.53	14.13	77.52	7.58	14.66	77.31	7.63	14.82	77.22	7.4	15.11	76.3	7.46	16.01	76.87	7.46	15.46	75.78	7.48	16.53	75.68	7.6	16.53	74.56	7.48	17.77	73.96	8.14	17.72	75.39
Zimbabwe	69.71	8.07	21.92	69.4	8.02	22.25	70.86	7.96	20.96	70.53	7.92	21.19	70.45	7.91	21.03	70.76	7.76	21.01	70.48	7.76	21.29	70.45	7.66	21.34	70.19	7.59	21.75	69.44	7.51	22.51	69.22	7.49	22.71	68.91	7.69	22.84	69.06	7.34	23.05	68.47	7.58	23.41	68.95	7.65	22.84	68.49	7.75	23.2	69.19
	Country-specific estimates: Contribution (%) of SFA, MUFA and PUFA to total energy supply in Africa
Country	1990			1991			1992			1993			1994			1995			1996			1997			1998			1999			2000			2001			2002			2003			2004			2005			2006
	SFA	MUFA	PUFA	SFA	MUFA	PUFA	SFA	MUFA	PUFA	SFA	MUFA	PUFA	SFA	MUFA	PUFA	SFA	MUFA	PUFA	SFA	MUFA	PUFA	SFA	MUFA	PUFA	SFA	MUFA	PUFA	SFA	MUFA	PUFA	SFA	MUFA	PUFA	SFA	MUFA	PUFA	SFA	MUFA	PUFA	SFA	MUFA	PUFA	SFA	MUFA	PUFA	SFA	MUFA	PUFA	SFA
Algeria	5.47	8.12	8.12	5.17	8.28	8.28	5.55	8.04	8.04	6.12	7.58	7.58	5.23	8.1	8.1	5.26	8.71	8.71	4.24	7.83	7.83	4.59	8.3	8.3	4.64	8.44	8.44	4.55	8.3	8.3	4.78	8.27	8.27	5.17	8.41	8.41	5.21	6.49	6.49	4.62	6.95	6.95	5.02	6.28	6.28	4.88	6.62	6.62	5.17
Angola	7	6.68	6.68	6.71	6.36	6.36	6.31	6.02	6.02	6.1	5.58	5.58	5.38	4.6	4.6	5.38	4.9	4.9	5.55	5.07	5.07	5.62	4.96	4.96	5.35	4.7	4.7	5.06	4.77	4.77	5.31	5.07	5.07	5.32	5.14	5.14	5.15	5.22	5.22	5.37	5.47	5.47	5.34	5.35	5.35	5.52	5.39	5.39	5.46
Benin	4.89	4.27	4.27	4.33	4.04	4.04	4.29	4.07	4.07	4.57	4.32	4.32	3.95	4.01	4.01	3.97	4.35	4.35	3.87	4.38	4.38	3.73	4.46	4.46	3.98	4.77	4.77	3.93	4.85	4.85	4.23	4.87	4.87	4.61	5.63	5.63	4.98	6.05	6.05	4.95	5.97	5.97	4.51	5.19	5.19	4.83	5.11	5.11	4.09
Botswana	8.23	5.7	5.7	8.48	6.03	6.03	9.03	5.65	5.65	7.84	5.22	5.22	6.7	5.18	5.18	6.93	6.79	6.79	7.01	6.95	6.95	6.81	7.15	7.15	6.77	6.93	6.93	6.77	7.5	7.5	7.01	6.64	6.64	6.67	6.92	6.92	6.77	6.65	6.65	5.93	7.71	7.71	6.82	8.54	8.54	7.31	9.1	9.1	6.56
Burkina Faso	4.05	6.45	6.45	3.94	6.13	6.13	3.77	6.16	6.16	3.71	5.96	5.96	4.37	6.25	6.25	4.32	6.04	6.04	4.14	6.18	6.18	4.45	6.37	6.37	4.16	6.56	6.56	4.43	6.19	6.19	4.61	6.04	6.04	4.2	6.29	6.29	4.45	6.75	6.75	4.32	6.69	6.69	4.42	6.92	6.92	4.55	6.4	6.4	4.54
Côte d'Ivoire	6.01	3.54	3.54	5.88	3.44	3.44	5.83	3.53	3.53	5.54	3.26	3.26	5.91	3.29	3.29	6.28	3.28	3.28	6.7	3.18	3.18	7.04	3.53	3.53	6.57	3.53	3.53	6.79	3.67	3.67	6.99	3.62	3.62	7.38	3.75	3.75	7.26	3.74	3.74	7.67	3.58	3.58	7.44	3.31	3.31	7.18	3.69	3.69	6.67
Cabo Verde	9.23	5.64	5.64	8.69	6.43	6.43	8.94	6.26	6.26	8.22	5.68	5.68	10.15	8.15	8.15	10.32	7.36	7.36	9.42	7.37	7.37	8.61	6.33	6.33	8.97	6.27	6.27	8.45	6	6	8.76	5.91	5.91	8.43	5.97	5.97	8.32	6.22	6.22	8.08	6.06	6.06	8.13	6.28	6.28	8.26	6.13	6.13	8.65
Cameroon	6.04	4.61	4.61	5.74	4.58	4.58	5.53	4.51	4.51	5.69	4.48	4.48	5.61	4.73	4.73	5.57	4.6	4.6	5.37	4.54	4.54	5.37	4.59	4.59	5.63	4.51	4.51	5.85	4.89	4.89	5.85	5.09	5.09	5.16	4.88	4.88	5.84	5.06	5.06	5.86	5.33	5.33	5.82	5.2	5.2	5.68	5.12	5.12	5.65
Central African Republic	6.35	6.14	6.14	6.13	5.96	5.96	5.87	5.97	5.97	5.87	5.89	5.89	6.19	6.55	6.55	6.15	6.39	6.39	5.76	6.58	6.58	5.71	6.54	6.54	5.27	6.2	6.2	5.74	6.83	6.83	5.69	6.52	6.52	5.84	6.95	6.95	6	7.17	7.17	5.97	7.36	7.36	6.26	7.38	7.38	6.18	6.86	6.86	6.03
Chad	4.65	6.13	6.13	4.85	6.99	6.99	5.04	7.44	7.44	5.17	7.55	7.55	4.24	6.72	6.72	5.2	8.06	8.06	5.2	8.1	8.1	5.5	8.78	8.78	5.15	8.25	8.25	5.26	8.45	8.45	5.17	8.49	8.49	5.08	8.35	8.35	5.19	8.65	8.65	4.86	8.03	8.03	4.89	8.07	8.07	4.76	7.84	7.84	4.55
Congo	4.91	3.43	3.43	6.19	4.35	4.35	6.61	5.05	5.05	6	4.41	4.41	5.48	4.63	4.63	5.3	4.48	4.48	5.68	5.01	5.01	5.37	5.25	5.25	5.37	5.03	5.03	5.54	5.03	5.03	5.61	5.54	5.54	5.99	5.75	5.75	6.3	5.59	5.59	6.41	5.28	5.28	6.44	4.55	4.55	6.12	4	4	7.2
Djibouti	5.45	3.02	3.02	5.82	3.14	3.14	5.94	3.36	3.36	6.45	3.37	3.37	6.63	3.6	3.6	7.9	3.6	3.6	6.7	3.88	3.88	7.28	4.09	4.09	7.89	4.08	4.08	7.87	4.33	4.33	8.17	4.55	4.55	8.11	4.18	4.18	8.07	4.17	4.17	8.6	4.44	4.44	8.78	4.91	4.91	8.94	5.3	5.3	9.5
Egypt	4.11	5.72	5.72	4.15	5.7	5.7	4.11	5.49	5.49	4.15	5.47	5.47	4.12	5.31	5.31	4.07	5.34	5.34	4.01	5.11	5.11	3.96	4.95	4.95	4.03	5.01	5.01	4.13	4.92	4.92	4.2	4.96	4.96	3.91	4.86	4.86	4.09	4.94	4.94	4.28	4.97	4.97	4.1	4.84	4.84	4.34	4.85	4.85	4.25
Eswatini	6.34	4.16	4.16	6.38	3.93	3.93	6.87	4.32	4.32	5.85	4.22	4.22	5.81	4.29	4.29	5.13	4.39	4.39	4.94	4.35	4.35	6.97	5.56	5.56	6.14	5.31	5.31	5.82	5.16	5.16	5.91	5.24	5.24	5.15	5.26	5.26	5.17	5.82	5.82	5.54	5.57	5.57	6.27	6.94	6.94	6.19	6.6	6.6	5.5
Ethiopia	3.99	5.1	5.1	3.86	5.02	5.02	3.92	5.11	5.11	3.4	4.39	4.39	3.36	4.63	4.63	3.25	4.3	4.3	3.24	4.42	4.42	3.18	4.21	4.21	3.11	4.11	4.11	3.13	4.13	4.13	3.04	4.2	4.2	3.13	4.25	4.25	3.68	4.13	4.13	3.72	4.15	4.15	3.72	4.15	4.15	3.67	4.31	4.31	3.68
Gabon	5.4	4.13	4.13	5.59	4.01	4.01	5.7	4.09	4.09	6.3	4.13	4.13	6.07	4.08	4.08	5.85	4.13	4.13	5.51	4.13	4.13	5.26	4.3	4.3	5.52	4.37	4.37	5.63	4.69	4.69	5.63	4.52	4.52	5.78	4.53	4.53	5.59	4.57	4.57	5.64	4.78	4.78	5.79	4.61	4.61	5.95	4.74	4.74	6.14
Gambia	3.94	5.45	5.45	3.88	5.19	5.19	4.53	7.3	7.3	4.8	7.84	7.84	4.44	6.77	6.77	5.16	6.51	6.51	4.76	6.39	6.39	5.3	6.8	6.8	5.99	8.99	8.99	5.26	8.49	8.49	5.3	8.29	8.29	5.99	9.74	9.74	6.05	9.04	9.04	6.7	9.18	9.18	7.49	9.1	9.1	7.45	8.32	8.32	7.17
Ghana	7.65	3.54	3.54	6.38	2.65	2.65	6.33	2.96	2.96	5.81	2.97	2.97	5.99	2.92	2.92	5.44	2.85	2.85	5.17	2.85	2.85	5.26	2.83	2.83	5.7	3.01	3.01	5.7	2.9	2.9	5.79	3.03	3.03	5.41	2.96	2.96	5.35	3.52	3.52	5.11	3.42	3.42	5.25	3.27	3.27	5.25	3.39	3.39	5.26
Guinea	5.18	3.11	3.11	5.5	3.42	3.42	5.6	3.94	3.94	5.95	4.46	4.46	5.6	3.57	3.57	5.83	3.91	3.91	6.13	3.98	3.98	5.73	3.97	3.97	5.66	4.17	4.17	5.79	4.42	4.42	5.66	4.78	4.78	5.52	4.3	4.3	5.61	4.36	4.36	5.97	4.57	4.57	6.35	4.5	4.5	6.07	4.45	4.45	6.15
Guinea-Bissau	8.08	5.09	5.09	6.86	5.01	5.01	8.02	5.71	5.71	7.52	5.15	5.15	7.11	5.16	5.16	7.71	5	5	7.21	5.03	5.03	7.62	4.63	4.63	7.99	4.47	4.47	7.23	4.38	4.38	7.34	4.91	4.91	7.24	4.47	4.47	7.7	4.63	4.63	7.77	4.59	4.59	7.73	4.87	4.87	7.7	5.02	5.02	7.86
Kenya	7.58	4.31	4.31	7.84	4.35	4.35	7.83	4.31	4.31	7.71	4.51	4.51	7.25	4.41	4.41	7.61	4.67	4.67	7.38	4.55	4.55	7.5	4.55	4.55	7.27	4.56	4.56	7.56	4.59	4.59	7.44	4.59	4.59	7.48	4.48	4.48	7.46	4.27	4.27	7.58	4.44	4.44	7.72	4.34	4.34	7.48	4.23	4.23	7.4
Lesotho	3.5	4.76	4.76	3.45	4.89	4.89	3.44	4.77	4.77	3.45	4.66	4.66	3.33	4.68	4.68	3.29	4.67	4.67	3.15	4.64	4.64	3.23	4.67	4.67	3.1	4.64	4.64	3.23	4.64	4.64	3.24	4.64	4.64	3.24	4.63	4.63	3.14	4.6	4.6	2.94	4.42	4.42	2.95	4.42	4.42	2.99	4.43	4.43	3.12
Liberia	6.46	2.44	2.44	10.09	3.52	3.52	10.15	3.58	3.58	10.98	3.14	3.14	11.27	3.94	3.94	11.27	4.48	4.48	10.47	5.07	5.07	11.25	4.38	4.38	10.31	3.81	3.81	9.97	3.67	3.67	9.01	3.22	3.22	9.25	3.07	3.07	9.37	3.16	3.16	10.04	3.39	3.39	10.15	3.57	3.57	10.18	3.37	3.37	10.38
Madagascar	4.54	2.29	2.29	4.58	2.35	2.35	4.54	2.19	2.19	4.48	2.26	2.26	4.6	2.29	2.29	4.59	2.41	2.41	4.46	2.24	2.24	4.42	2.58	2.58	4.1	2.43	2.43	4.05	2.51	2.51	3.86	2.73	2.73	3.56	2.71	2.71	3.51	2.69	2.69	3.53	2.88	2.88	3.47	2.85	2.85	3.65	2.79	2.79	3.67
Malawi	2.49	4.69	4.69	2.41	4.8	4.8	2.34	4.79	4.79	2.45	4.73	4.73	2.13	4.65	4.65	2.57	4.62	4.62	2.22	4.51	4.51	2.22	4.32	4.32	2.23	4.35	4.35	2.17	4.23	4.23	2.1	4.27	4.27	2.3	4.59	4.59	2.32	4.85	4.85	2.39	4.82	4.82	2.25	4.8	4.8	2.22	4.68	4.68	2.24
Mali	5.31	6.76	6.76	5.36	6.9	6.9	5.05	6.38	6.38	4.9	6.45	6.45	5.26	7.04	7.04	4.77	6.2	6.2	4.67	5.77	5.77	5.24	6.51	6.51	5.13	6.16	6.16	4.99	5.88	5.88	4.9	5.97	5.97	5.34	6.2	6.2	5.4	6.23	6.23	5.61	6.13	6.13	5.65	6.01	6.01	5.73	6.04	6.04	6.1
Mauritania	6.66	6.24	6.24	6.66	5.37	5.37	7.18	6.12	6.12	7.51	4.98	4.98	6.14	6.3	6.3	7.39	5.72	5.72	7.14	5.59	5.59	7.25	5	5	6.36	4.79	4.79	7.44	5.26	5.26	7.3	5.63	5.63	7.61	5.77	5.77	6.94	7.75	7.75	8.16	5.26	5.26	8.71	5.65	5.65	8.63	6	6	8.76
Mauritius	6.99	8.75	8.75	7.07	8.72	8.72	7.06	9.14	9.14	7.36	9.25	9.25	7.69	10.84	10.84	7.3	10.31	10.31	7.05	10.44	10.44	6.84	9.67	9.67	7.11	10.32	10.32	7.12	9.72	9.72	7.15	9.53	9.53	7.09	9.29	9.29	7.55	9.97	9.97	7.36	9.72	9.72	7.17	9.49	9.49	7.41	9.97	9.97	7.34
Morocco	3.83	6.03	6.03	3.86	5.52	5.52	4.21	6.59	6.59	4.03	5.74	5.74	3.95	6.13	6.13	3.94	6.24	6.24	3.86	5.93	5.93	3.99	7.02	7.02	3.86	6.35	6.35	4.03	6.27	6.27	4.18	6.78	6.78	4.15	6.7	6.7	4.24	6.22	6.22	4.23	6.54	6.54	4.02	5.97	5.97	4.25	6.72	6.72	4.28
Mozambique	6.24	4.04	4.04	6.29	4.35	4.35	6.3	4.55	4.55	6.02	4.2	4.2	5.68	4.05	4.05	5.81	4.47	4.47	5.29	4.64	4.64	5.17	4.7	4.7	5.09	4.56	4.56	5.06	4.91	4.91	4.94	4.8	4.8	4.65	4.71	4.71	4.54	4.7	4.7	4.54	4.58	4.58	4.63	4.66	4.66	4.92	4.89	4.89	4.61
Namibia	4.83	5	5	4.97	4.69	4.69	4.67	4.72	4.72	4.43	5	5	4.38	4.62	4.62	4.27	4.68	4.68	4.26	4.99	4.99	5.52	5.31	5.31	5.89	5.77	5.77	6.09	5.6	5.6	6.49	6.03	6.03	6.36	6.06	6.06	5.74	6.1	6.1	5.99	6.41	6.41	6.53	6.81	6.81	6.33	6.45	6.45	6.6
Niger	4.3	4.61	4.61	4.45	4.6	4.6	4.48	4.75	4.75	4.57	4.75	4.75	4.14	4.65	4.65	4.79	4.83	4.83	4.96	4.82	4.82	5.13	5.12	5.12	5.13	4.85	4.85	5.34	4.86	4.86	5	4.8	4.8	5.11	4.9	4.9	5.54	5.02	5.02	5.62	5.04	5.04	5.4	5.14	5.14	5.56	5.19	5.19	5.44
Nigeria	6.52	4.81	4.81	6.13	4.5	4.5	5.98	4.42	4.42	6.29	4.51	4.51	6.17	4.43	4.43	6.19	4.34	4.34	6	4.56	4.56	5.92	4.56	4.56	6.02	4.61	4.61	6.24	4.92	4.92	5.91	4.88	4.88	6.77	4.77	4.77	6.99	4.93	4.93	7.11	5.02	5.02	7.08	5.03	5.03	7.21	5.1	5.1	7.04
Rwanda	3.55	3.29	3.29	3.93	3.55	3.55	3.97	3.64	3.64	4.4	4.23	4.23	4.38	4.52	4.52	3.75	3.78	3.78	3.82	3.21	3.21	3.7	3.21	3.21	3.83	3.36	3.36	3.85	3.34	3.34	3.47	3.45	3.45	3.74	3.47	3.47	3.36	3.33	3.33	3.42	3.23	3.23	3.7	3.21	3.21	3.48	3.09	3.09	3.69
Sao Tome and Principe	35.29	2.75	2.75	32.14	2.8	2.8	29.77	2.56	2.56	29.16	2.6	2.6	28.69	2.53	2.53	29.07	2.55	2.55	27.85	2.47	2.47	27.04	2.61	2.61	27.55	2.44	2.44	28.33	2.37	2.37	27.72	2.49	2.49	27.97	2.51	2.51	27.69	2.5	2.5	26.04	3.05	3.05	25.47	2.96	2.96	25.05	3.25	3.25	26.6
Senegal	4.75	5.39	5.39	5.36	6.52	6.52	5.94	6.99	6.99	6.26	8.48	8.48	5.4	8.04	8.04	5.18	7.77	7.77	5.01	7.86	7.86	5.35	9.25	9.25	5.39	10.15	10.15	5.1	9.58	9.58	5.03	9.57	9.57	5.94	9.07	9.07	5.68	8.63	8.63	5.28	8.83	8.83	5.45	8.59	8.59	5.57	8.95	8.95	5.54
Sierra Leone	10.84	3.71	3.71	11.1	3.73	3.73	11.15	3.75	3.75	11.41	3.91	3.91	10.26	4.21	4.21	10.52	4.08	4.08	10.84	4.06	4.06	10.9	4.06	4.06	9.05	3.92	3.92	8.72	3.46	3.46	8.74	3.32	3.32	8.14	3.65	3.65	8.16	4.24	4.24	7.81	4.21	4.21	8.07	4.68	4.68	7.78	4.61	4.61	7.82
South Africa	5.43	7.8	7.8	5.24	8.03	8.03	5.29	7.96	7.96	5.03	7.88	7.88	5.26	8.59	8.59	5.36	8.87	8.87	5.26	8.66	8.66	5.56	8.99	8.99	5.36	9.2	9.2	5.18	8.88	8.88	5.35	8.67	8.67	5.52	9.28	9.28	5.68	9.86	9.86	5.8	9.67	9.67	5.78	9.36	9.36	6.04	9.42	9.42	6.18
Sudan	7.07	5.12	5.12	6.85	5.06	5.06	6.97	5.05	5.05	7.05	5.46	5.46	7.24	5.61	5.61	7.4	5.6	5.6	6.88	5.68	5.68	7.1	5.86	5.86	7.64	6.29	6.29	7.79	5.89	5.89	8.03	5.61	5.61	7.84	5.46	5.46	8.06	5.73	5.73	7.8	5.04	5.04	7.98	5.23	5.23	7.85	4.93	4.93	7.5
Togo	5.35	4.78	4.78	5.56	4.74	4.74	5.91	5.26	5.26	5.58	4.7	4.7	5.53	4.93	4.93	6.11	5.58	5.58	5.65	4.99	4.99	5.08	4.71	4.71	5.18	4.4	4.4	5.17	4.3	4.3	5.31	4.31	4.31	6.11	4.69	4.69	6.28	4.45	4.45	6.33	4.59	4.59	5.89	4.67	4.67	5.87	4.63	4.63	5.77
Tunisia	5.09	8.53	8.53	4.85	7.39	7.39	5.3	8.53	8.53	5.29	8.63	8.63	5.44	9.34	9.34	5.35	8.88	8.88	5.34	7.93	7.93	5.56	8.12	8.12	5.7	8.55	8.55	6.14	8.81	8.81	6.03	8.68	8.68	6.19	9.1	9.1	6.14	8.44	8.44	6.1	8.01	8.01	5.93	8.77	8.77	5.66	8.14	8.14	5.94
Uganda	3.54	4.82	4.82	3.66	4.83	4.83	4.09	5.29	5.29	4.09	5.25	5.25	4.59	5.35	5.35	3.97	5.58	5.58	3.97	5.17	5.17	4.12	5.23	5.23	3.82	5.13	5.13	3.85	5.29	5.29	3.64	5.1	5.1	3.51	5.24	5.24	3.81	5.48	5.48	3.92	6.17	6.17	4.43	6.16	6.16	4.67	6.22	6.22	5.04
United Republic of Tanzania	5.32	3.54	3.54	5.03	3.51	3.51	5.27	3.67	3.67	4.63	3.64	3.64	4.38	3.52	3.52	4.62	3.84	3.84	4.42	4	4	4.59	4.08	4.08	4.44	4.44	4.44	4.78	4.33	4.33	4.82	4.26	4.26	5.31	4.68	4.68	5.5	4.88	4.88	5.8	4.93	4.93	6.4	4.76	4.76	6.72	5.34	5.34	6.49
Zambia	3.22	6.35	6.35	2.91	5.05	5.05	3	5.05	5.05	2.91	5	5	3.06	5.15	5.15	2.67	4.85	4.85	2.8	5.61	5.61	3.33	5.41	5.41	3.08	5.58	5.58	3.4	5.55	5.55	3.44	6.15	6.15	3.56	5.58	5.58	4.01	5.66	5.66	4.09	5.6	5.6	4.49	5.99	5.99	4.32	6.08	6.08	4.13
Zimbabwe	5.16	8.81	8.81	5.22	8.99	8.99	4.99	7.95	7.95	4.98	8.36	8.36	4.97	8.29	8.29	4.87	8.5	8.5	4.98	8.45	8.45	5.08	8.35	8.35	5.2	8.51	8.51	5.39	8.7	8.7	5.55	8.63	8.63	5.68	8.43	8.43	5.52	8.83	8.83	5.74	8.77	8.77	5.63	8.39	8.39	5.86	8.28	8.28	5.74
[truncated: 35 more columns]
