# Supplementary material for: Evaluating the African food supply against the nutrient intake goals set for preventing diet-related non-communicable diseases: 1990 to 2017 trend analysis
Source: PLoS One. 2021 Jan 11;16(1):e0245241. doi: 10.1371/journal.pone.0245241 (PMC7799762; doi:10.1371/journal.pone.0245241)
Supplement: S3 File — (XLSX) [file pone.0245241.s003.xlsx]

## Sheet: Sheet1
Country	Contribution of free sugars (%) to the total calorie supply in Africa, 1990-2017
	1990	1991	1992	1993	1994	1995	1996	1997	1998	1999	2000	2001	2002	2003	2004	2005	2006	2007	2008	2009	2010	2011	2012	2013	2014	2015	2016	2017
Algeria	10.12	9.85	9.06	9.23	9.27	9.09	9.37	9.99	7.14	7.89	10.11	9.88	10.14	10.4	10.45	9.74	9.76	10.65	9.9	10.55	10.6	9.49	10.18	9.81	9.68	9.79	9.9	9.89
Angola	6.68	6.77	6.12	5.61	4.44	4.81	5.15	6.16	5.5	6.23	4.93	5.33	6.29	6.98	6.67	6.32	6.44	6.54	7.07	6.64	6.5	6.48	7.01	7.07	10.64	7.81	7.79	9.11
Benin	1.94	2.51	2.43	2.86	3.92	3.72	2.68	2.39	2.32	2.83	2.24	2	2.28	2.53	1.8	1.73	1.68	1.56	2.41	2.32	2.52	2.43	2.83	3.3	4.82	4.79	4.83	5
Botswana	11.52	12.89	13.47	12.69	11.59	11.1	10.66	11.56	12.24	12.2	12.34	11.99	12.51	14.49	13.28	13.66	14.41	14.83	14.17	14.38	15.61	13.78	13.1	13.86	13.11	12.67	12.6	18.75
Burkina Faso	7.36	7.04	8.45	8.64	7.96	7.8	8.9	8.58	7.88	7.94	6.05	7.82	7.97	7.36	7.07	8.1	7.53	7.97	7.15	7.11	7.14	7.6	7.58	7.52	7.15	7.18	7.04	7.27
CÃ´te d'Ivoire	5	5.12	5.18	5.22	5.26	5.03	4.6	4.52	4.74	4.59	4.31	4.26	4.97	4.98	4.69	4.64	4.52	4.67	4.71	4.37	4.58	4.62	4.27	4.55	3.25	3.57	3.62	3.62
Cabo Verde	7.15	7.68	7.66	7.87	8.09	8.96	8.69	8.75	8.73	9.59	10.13	11.71	10.83	10.84	10.58	10.04	9.65	9.25	9.4	9.4	9.06	8.92	8.65	8.14	9.24	8.59	8.54	8.65
Cameroon	6.59	6.52	6.33	6.89	6.52	6.74	6.7	6.98	6.45	5.52	6.33	6.36	6.87	6.4	6.38	6.26	5.8	6.14	5.83	5.39	6.13	6.06	5.77	5.85	4.96	4.68	4.72	4.99
Central African Republic	4.08	3.72	3.85	3.76	4.45	4.56	3.9	4.86	4.74	4.32	5.33	4.36	4.3	5.06	5.36	5.35	4.68	4.82	4.72	4.51	4.32	4.43	4.73	4.73	4.74	3.88	3.81	4.02
Chad	5.32	3.43	3.3	3.9	3.04	3.71	4.66	3.51	3.88	3.14	3.69	3.43	3.7	3.42	3.93	4.25	4.3	4.22	3.86	3.66	4.21	4.57	4.84	4.65	4.1	3.83	3.93	3.93
Congo	4.53	4.47	3.57	3.45	3.84	4.25	4.13	3.46	4.58	4.47	4.73	5.23	5.55	5.87	6.32	6.79	6.78	8.22	8.26	6.25	6.09	6.08	6.68	7.42	6.93	6.85	6.28	6.46
Djibouti	18.07	19.34	18.69	17.57	18.02	17.04	15.53	15.25	14.67	13.79	13.16	13.1	12.93	12.87	12.29	11.82	11.55	11.89	11.99	11.77	12.03	12.16	12.72	13.06	13.33	12.81	13.33	13.35
Egypt	10.89	10.87	10.85	10.27	9.96	9.99	10.02	10.36	10.16	10.45	10.69	11.23	10.76	10.13	10.31	9.91	9.79	9.64	9.68	9.06	10.09	10.15	9.34	9.7	9.04	9.41	9.32	9.33
Eswatini	18.03	18.36	18.63	18.1	18.01	17.25	17.5	15.16	17.48	19.34	18.01	18.1	17.84	16.49	12.94	13.17	16.79	15.47	15.81	15.35	16.52	16.26	15.94	17.04	16.85	17.82	16.04	15.17
Ethiopia	2.32	2.08	2.17	2.58	2.2	2.3	2.48	2.59	2.55	2.66	2.58	2.51	2.43	2.44	3.2	3.03	3.22	3.13	3.21	2.9	3.1	3.38	2.99	3.39	4.08	4.04	4.03	4.47
Gabon	8.55	6.85	6.86	7.38	7.25	7.07	7.17	7.3	7.54	7.23	6.56	6.51	6.77	6.78	6.79	6.51	6.44	6.51	6.18	6.73	6.81	6.6	6.21	6.2	6.36	6.34	6.47	6.49
Gambia	17.57	16.93	14.2	14.43	14.88	15.47	14.22	13.65	13.92	12.49	12.75	10.72	11.33	11.2	12.02	12.28	11.34	11.06	10.12	9.65	9.62	9.91	9.6	10.25	10.44	11.06	10.99	10.68
Ghana	4.19	3.98	4.68	4.52	3.91	4.64	3.55	2.55	3.29	3.74	3.98	3.92	3.94	3.85	4.19	4.65	4.61	4.75	4.59	5.06	5.41	5.08	4.62	6.04	5.81	5.77	5.51	5.38
Guinea	5.02	5.32	5.52	5.38	5.42	5.66	5.77	6.01	6.07	5.98	5.83	5.72	5.6	5.86	6.01	6.42	6.16	6.22	6.26	6.34	6.04	5.95	5.6	4.75	5.41	5.23	5.06	5.24
Guinea-Bissau	2.23	2.53	2.12	2.28	3.02	2.53	3.82	3.95	3.05	3.5	3.6	4.19	3.55	4.25	6.07	6.14	6.13	6	5.8	5.81	5.73	5.78	5.63	6.08	3.74	3.43	4.1	3.29
Kenya	10.72	10.39	10.61	9.97	9.27	9.2	8.29	8.13	9.43	9.31	10.63	10.12	10.14	9.81	10.06	9.8	9.57	9.72	9.58	9.37	9.25	8.5	8.5	8.37	8.41	8.06	7.77	7.84
Lesotho	7.32	6.86	6.96	7.03	6.87	7	6.64	6.48	6.35	6.36	6.36	6.35	6.43	6.84	6.65	6.48	6.55	6.71	6.66	6.68	6.51	6.39	6.76	6.65	7.51	7.48	8.69	7.27
Liberia	2.97	2.79	2.91	3.76	3.73	4.06	3.36	3.34	3.82	3.17	3.21	3.38	3.46	3.38	3.43	3.38	3.68	3.62	3.58	3.93	4.11	3.99	3.22	3.38	4.09	4.46	4.42	4.41
Madagascar	4.46	4.65	4.59	4.88	4.98	4.93	4.97	4.73	4.85	4.74	4.58	3.64	3.06	4.15	4.13	3.91	3.86	3.98	3.92	4.52	4.48	4.46	4.19	4.2	4.23	4.12	4.09	4.52
Malawi	7.38	8.17	8.51	7.52	8.21	8.35	7.92	7.69	6.74	6.28	5.71	5.94	6.19	6.38	6.49	6.21	6.27	6.23	6.43	5.81	5.96	4.33	5.68	4.47	4.85	4.48	4.38	4.62
Mali	3.94	4.85	4.27	3.67	5.38	4.29	6.11	4.59	5.83	5.68	5.71	5.62	5.79	5.45	5.28	5.1	5.3	5.05	4.98	4.63	4.05	3.53	4.76	3.79	3.86	4.05	4.27	4.41
Mauritania	10.97	11.06	9.26	11.21	9.84	12.59	11.41	11.83	12	12.57	15.56	15.31	13.76	12.2	13.11	12.13	12.52	13.8	12.86	12.95	12.58	12.61	11.95	12.4	12.76	13.18	13.73	13.04
Mauritius	15.52	14.97	14.58	13.29	13.06	13.93	13.53	13.19	12.96	12.68	12.52	13.24	12.06	12.52	12.04	12.12	12.34	11.65	11.2	10.97	9.87	9.43	10.67	11.01	11.84	12.78	10.84	11.38
Morocco	9.33	9.39	10.68	11.48	10.89	10.69	10.11	10.79	10.61	10	11.31	10.58	10.81	10.49	10.56	10.75	10.24	11.11	11.39	11.54	10.73	10.98	10.8	10.82	10.08	10.14	10.28	10.44
Mozambique	2.07	2.05	2.34	2.81	3.18	2.88	2.67	2.69	2.72	2.82	3.36	3.43	3.33	3.68	3.75	3.9	3.74	4.44	4.68	4.79	4.5	4.57	4.31	4.51	4.6	4.28	3.57	4.16
Namibia	14.89	14.97	15.3	15.57	15.93	15.1	13.2	11.88	11.12	9.85	9.48	9.29	9.3	9.03	8.96	9.13	8.85	7.93	6.88	7.46	7.69	7.95	9.28	9.96	13.18	14.22	18.41	16.37
Niger	2.09	1.82	1.56	1.52	1.25	2.47	2.43	2.61	2.67	2.44	2.49	2.23	2.2	2.51	2.75	2.69	2.53	2.36	2.28	2.79	2.16	2.09	2.03	2.23	2.01	2.04	1.83	1.58
Nigeria	4.12	4.39	4.23	4.22	3.73	4.56	4.09	4.45	4.74	4.78	4.78	5.57	5.66	5.64	5.58	5.22	4.86	4.89	4.95	5.17	5.14	4.78	5.11	5.1	4.48	4.49	4.55	4.26
Rwanda	8.35	7.34	7.63	7.23	6.97	8.37	8.61	9.55	9.74	9.24	6.3	5.71	6.55	6.19	6.03	6.38	6.83	6.97	6.34	7.1	7.14	7.28	7.86	7.26	7.54	7.37	7.24	7.15
Sao Tome and Principe	5.03	5.42	5.7	5.85	5.92	5.87	6.11	6.12	5.76	5.89	6.03	6.57	6.97	6.78	7.22	7.33	7.46	7.66	7.73	7.89	8.17	8.62	5.96	7.54	11.23	11.59	10.78	10.77
Senegal	6.24	6.02	5.64	5.38	7.08	7.3	7.42	8.06	6.53	6.16	4.93	6.25	5.64	5.42	4.66	4.93	6.42	6.23	5.29	5.85	6.09	6.22	6.38	6.87	4.75	4.8	5.18	5.85
Sierra Leone	4.58	4.6	4.62	4.61	4.41	4.05	3.71	3.49	4.4	4.51	4.66	4.62	4.45	4.76	4.54	4.3	4.72	4.65	4.58	4.49	3.21	3.79	3.53	3.69	2.13	2.5	2.49	2.29
South Africa	12.76	12.53	12.18	11.77	11.76	11.53	11.61	11.49	11.33	11.35	10.97	10.6	10.46	10.7	10.29	10.21	10.52	10.33	10.18	10.2	11.38	11.34	11.54	11.85	14.25	14.32	14.4	14.88
Sudan	10.2	9.48	8.87	8.38	8.13	7.95	7.86	7.12	7.84	7.96	8.98	9.24	10.23	10.56	11.43	12.38	12.35	11.73	11.77	12.2	12.22	12.41	17.25	16.97	13.8	14.2	13.9	14.04
Togo	2.28	2.33	2.13	1.41	1.16	1.64	2.08	1.65	1.95	1.92	1.45	1.47	2.22	2.46	2.54	2.45	2.79	3.25	3.49	4	4.3	4.65	4.61	4.57	5.18	5.62	6.01	5.75
Tunisia	9.03	9.21	9.92	9.71	9.46	9.27	9.54	9.44	9.34	9.34	9.18	8.99	10.17	11.01	10.83	10.36	10.79	10.57	10.45	10.67	10.34	10.59	10.21	10.27	9.96	9.95	10.24	10.38
Uganda	8.41	8.77	8.85	8.81	9.77	10.18	10.47	10.49	9.91	9.74	9.97	9.68	9.63	9.29	9.62	9.24	9.44	9.53	8.46	8.53	8.53	8.24	7.98	8.9	11.71	9.49	8.55	9.07
United Republic of Tanzania	3.72	4.38	4.68	4.58	4.44	4.84	5.17	5.88	5.49	5.65	5.77	6	5.92	5.76	6.43	6.72	6.93	6.93	6.36	6.97	7.75	7.63	6.96	7.05	6.56	6.07	6.43	6.44
Zambia	8.15	8.19	8.21	8.18	7.56	7.62	6.69	7.72	6.35	6.24	8.51	6.37	6.93	6.42	6.38	5.94	6.4	5.68	5.52	5.76	5.59	5.6	5.8	5.49	9.29	6.35	6.69	5.42
Zimbabwe	9.9	9.66	9.9	9.86	10.02	10.65	11.01	12.38	12.43	12.59	13.07	13.51	13.93	12.59	11.96	11.19	11.63	10.44	9.96	9.72	10.36	10.68	12.28	13.03	14.46	15.14	13.81	13.07
