# Supplementary material for: Evaluating the African food supply against the nutrient intake goals set for preventing diet-related non-communicable diseases: 1990 to 2017 trend analysis
Source: PLoS One. 2021 Jan 11;16(1):e0245241. doi: 10.1371/journal.pone.0245241 (PMC7799762; doi:10.1371/journal.pone.0245241)
Supplement: S4 File — (XLSX) [file pone.0245241.s004.xlsx]

## Sheet: Sheet1
Country	Country-specific estimates: Dietary cholesterol supply in Africa 1990-2017 (mg/capita/day)
	1990	1991	1992	1993	1994	1995	1996	1997	1998	1999	2000	2001	2002	2003	2004	2005	2006	2007	2008	2009	2010	2011	2012	2013	2014	2015	2016	2017
Algeria	146.28	135.6	125.43	132.73	131.82	130.76	105.04	108.62	118.28	112.36	117.12	121.4	137.94	140.98	148.39	146.65	148.24	151.43	144.65	149.31	162.27	174.92	180.28	187.29	187.99	185.79	181.37	178.8
Angola	111.75	80.48	78.46	73.96	70.96	67.14	71.76	80.83	73.33	77.43	83.79	91.66	102.02	92.87	90.67	94.92	105.67	112.11	123.99	115.71	132.25	145.25	155.92	145.62	182.86	154.39	125.21	129.21
Benin	58.07	55.94	60.77	70.73	62.18	64.38	59.98	62.47	61.19	71.44	77.25	66.74	85.98	87.61	78.41	79.94	89.3	90.12	106.65	98.03	87.93	119.1	130.58	132.2	150.16	143.35	136.33	122.13
Botswana	157.96	166.54	164	142.1	123.9	138.93	125.37	122.79	114.96	122.36	137.16	138.81	132.47	116.52	122.33	124.05	123.06	130.72	131.27	132.87	139.13	134.5	144.46	141.89	169.03	161.47	159.42	143.35
Burkina Faso	67.04	67.85	65.99	66.08	69.13	70.73	69.64	71.61	68.18	72.19	70.51	68.02	68.18	73.66	75.13	77.73	78.91	77.68	78.32	84.91	88.88	93.5	93.16	85.08	85.59	87.32	86.51	82.64
Côte d'Ivoire	117.86	103.22	108.28	101.04	89.93	95.7	93.87	96.3	105.95	114.61	95.09	101.36	101.56	109.06	107.11	107	105.02	101.68	113.86	120.22	119.39	117.82	114.63	115.51	110.09	115.66	117.07	116.06
Cabo Verde	136.1	158.32	163.88	179.26	172.29	193.33	188.49	182.55	188.74	195.08	204.39	194.25	183.53	186.33	200.69	196.8	192.33	209.09	212.21	221.91	209.09	215.9	216.71	219.79	184.41	185.2	189.25	188.53
Cameroon	79.7	65.83	76.33	68.96	67.66	71.1	69.75	75.6	79.65	79.7	80.53	84.34	80.95	90.21	95.07	87.01	84.41	90.66	92.6	100.17	87.02	95.59	89.09	82.36	95.04	95.45	98.37	85.59
Central African Republic	70.92	70.71	70.04	71.21	70.46	71.77	77.98	73.73	72.88	72.82	80.08	80.47	82.88	83.53	87.57	88.78	89.75	94.97	96.01	98.09	104.58	105.99	102.7	87.32	98.36	98.57	99.35	101.16
Chad	52.57	54.13	55.54	53.76	49.52	51.4	53.25	54.07	54.92	54.56	56.47	54.64	52.96	51.17	49.26	47.22	46.35	44.3	43	42.72	44.08	44.96	43.93	42.83	53.77	94.69	97.69	100.14
Congo	123.71	135.86	144.87	141.02	113.75	106.44	113.84	95.01	101.56	89.45	98.97	103.77	102.44	122.39	131.34	93.64	116.43	116.11	120.9	127.24	120.63	179.6	131.63	151.77	153.99	182.88	186.84	190.35
Djibouti	53.77	55.65	58.1	62.72	61.12	59.86	55.24	63.13	62.65	67.63	70.3	66.06	68.7	67.31	68.84	84.36	105.01	109.5	103.17	76.81	69.05	63.33	81.3	76.88	74.82	91.56	94.33	73.51
Egypt	106.44	103.38	103.5	103.05	112.02	113.19	119.27	124.87	130.41	136.61	142.28	138.4	149.15	152.74	144.71	146.98	154.8	167.19	170.98	155.77	182.07	178.39	203.83	202.71	184.04	182.04	173.78	175.62
Eswatini	86.11	88.46	111.31	88.63	80.11	80.18	75.02	127.02	117.88	125.75	124.91	114.37	127.71	150.75	213.83	171.87	133.84	104.79	79.16	78.84	80.73	77.69	77.58	93.63	106.83	108.75	94.25	107.83
Ethiopia	45.61	43.94	42.87	26.61	25.75	25.59	26.3	25.78	25.88	25.9	25.52	27.54	35.13	34.05	33.52	31.86	33.4	34.25	36.3	33.75	38.73	34.65	33.99	33.92	29.3	26.71	25.51	25.5
Gabon	225.45	248.77	257.93	295.9	275.13	278.26	282.67	281.76	286.5	275.39	272.41	267.61	227.9	244.13	266.96	280.02	294.67	290.77	274.88	285.6	282.5	309.6	310.98	319.53	299.02	302.1	277.14	271.58
Gambia	86.09	107.6	79.67	89.34	92.47	87.7	108.12	109.49	104.84	131.81	109.55	115.02	119.96	121.98	123.02	119.28	131.6	148.03	147.38	123.57	140.39	120.79	99.25	104.53	110.83	112.17	113.86	136.07
Ghana	112.42	106.41	123.79	109.94	94.75	98.48	127	140.65	133.21	137.98	136.63	123.34	122.05	113	141.34	131.52	143.25	145.51	135.05	126.65	130.45	152.33	138.88	148.44	129.67	129.64	130.38	136.39
Guinea	54.33	57.15	58.63	58.52	57.65	58.61	56.47	56.41	59.7	68.05	60.39	64.34	61.18	70.19	62.35	61.69	63.09	59.76	62.39	73.36	70.96	72.13	72.94	74.14	83.98	84.28	86.79	87.12
Guinea-Bissau	49.67	48.75	53.43	52.89	50.24	50.37	52.02	54.73	52.46	51.74	49.86	51.69	48.01	46.07	43.45	44.92	45	46.18	52.19	48.64	48.12	51.56	51.61	50.64	56.19	58.41	58.21	55.47
Kenya	89.61	83.9	78.56	74.48	77.29	78	74.65	76.74	76.58	80.51	78.15	75.18	72.8	73.17	78.07	80.57	83.38	82.17	84.18	87.04	87.1	88.88	85.48	83.96	74.56	76.75	79.69	77.75
Lesotho	52.95	52.75	53.2	53.16	52.04	48.88	47.36	50.13	47.29	52.43	55.34	57.4	59.31	57.18	56.57	57.9	64.42	60.33	59.8	61.12	64.66	69.08	66.55	84.06	90.1	79.38	80.89	77.92
Liberia	68.66	66.04	65.65	56.33	58.4	57	53.2	58.67	57.59	64.23	56.76	48.94	43.9	46.49	58.01	64.16	56.63	54.2	59.09	54.73	63.94	81.66	80.3	79.05	92.67	99.96	92.33	85.32
Madagascar	92.74	89.29	88.83	87.93	82.29	80.65	79.08	87.09	79.38	78.29	77.8	68.21	68.7	67.02	66.39	69.84	70.15	71.67	66.92	67.58	65.58	63	61.94	60.07	53.29	54.65	58.17	57.12
Malawi	39.79	38.62	38.35	39.65	38.19	37.81	41.41	40.09	36.49	38.13	37.82	36.14	33.83	35.78	37.12	36.48	37.67	38.61	42	42.83	46.27	45.06	51.57	53.87	63.96	69.38	72.49	82
Mali	91.35	86.58	80.27	78.42	75.85	90.1	82.36	83.56	85.61	86.01	83.39	83.83	85.71	92.57	92.29	97.71	98.58	102.22	111.34	113.63	115.03	114.92	97.72	111.95	101.77	97.01	99.14	105.95
Mauritania	151.44	150.13	147.17	136.97	134.73	130.34	132.09	140.82	135.35	137.21	150.31	157.59	165.27	162.44	161.81	159.33	146.64	151.9	144.2	143.84	149.67	153.54	160.08	167.59	155.55	149.12	157.25	154.87
Mauritius	195.96	200.66	200.06	198.98	203.28	198.5	199.8	206.04	202.63	259.52	283.2	286.28	304.48	299.58	312.64	300.3	300.04	303.5	308.81	305.67	307.56	316.76	331.94	331.23	298.36	301.14	299.91	301.24
Morocco	151.2	147.95	158.81	152.22	157.04	153.35	150.02	158.16	146.23	172.42	169.25	169.47	179.01	181.41	180.7	194.38	196.73	202.18	189.52	201.62	226.63	237.52	250.11	253.62	242.93	254.84	255.09	259.4
Mozambique	25.4	24.46	23.19	20.73	20.6	31.59	33.31	31.71	30.84	29.18	30.97	29.7	30.39	37.48	39.27	40.23	38.56	38.54	46.53	48.96	51.68	57.87	61.39	61.04	81.85	84.64	84.99	84.6
Namibia	109.59	114.23	109.62	91.41	91.58	91.06	100.56	136.97	131.36	161.51	180.92	171.11	153.15	159.96	159.67	162.91	160.83	166.84	177	148.67	144.47	146.73	150.28	135.66	154.46	149.79	153.03	152.02
Niger	63.83	60.99	64.97	65.65	64.93	63.24	68.12	68.42	69.15	70.03	72.78	71.27	72.92	79.62	82.27	82.7	79.2	80.15	80.27	74.56	69.2	67.84	66.88	67.51	57.59	58.36	57.56	55.46
Nigeria	73.21	72.08	68.5	73.42	71.31	72.51	69.42	64.62	79.23	78.35	71.08	80.39	77.99	79.84	83.82	85.57	97.04	110.38	98.81	92.56	94.34	99.39	96.86	95.23	85.75	71.01	66.43	63.84
Rwanda	16.21	18.26	19.34	20.08	20.82	18.55	18.9	18.48	19.74	19.02	17.44	18.36	18.28	20.01	20.3	20.14	22.66	24.88	25.81	26.69	33.7	38.5	37.59	34.28	44.78	52.61	54.98	54.91
Sao Tome and Principe	149.95	112.99	117.26	112.73	142.62	153.85	159.34	129.73	124.64	130.55	130.48	119.31	133.77	154.93	153.69	156.36	154.87	157.85	159.93	164.9	171.29	163.01	155.97	156.23	174.39	161.65	144.88	141.04
Senegal	143.73	134.96	161.73	162.9	131.83	133.96	131.1	138.52	134.25	129.13	146.05	142.64	131.05	142.53	143.9	140.35	126.72	131.05	143.82	139.66	128.92	131.64	133.11	127.84	111.75	103.61	106.5	107.87
Sierra Leone	65.35	72.47	72.99	63.05	59.47	63.69	63.77	72.8	70.23	66.34	66.67	63.28	70.91	73.9	96.44	100.9	100.63	102.67	136.18	136.5	137.18	142.18	146.57	142.65	131.63	131.05	128.6	121.65
South Africa	199.98	188.27	191.87	187.58	186.68	197.98	189.91	197.96	184.48	189.15	199.39	200.7	201.18	207.84	221.38	226.6	240.09	252.83	265.14	256.01	265.38	274.43	287.54	287.48	276.07	282.33	279.8	267.98
Sudan	83.46	85.45	88.46	91	95.71	100.07	98.96	101.28	107.39	111.99	120.26	119.87	122.45	124.92	123.23	123.45	122.54	120.75	120.24	117.69	117.34	118.93	118.47	118.47	98.27	98.21	95.48	93.09
Togo	77.42	70.23	65.38	60.34	73.86	70.52	90.03	81.55	67.42	68.38	66.48	62.65	57.37	63.48	56.58	65.62	59.92	58.09	59.56	64.16	80.15	84.89	84.98	84.08	77.5	84.2	79.71	81.4
Tunisia	152.14	154.43	157.66	152.36	160.38	166.46	163.39	182.16	186.15	200.71	203	206.19	206.98	200.25	208.34	208.8	205.99	214.34	218.5	218.05	222.71	216.44	241.03	240.12	243.53	253.18	243.89	235.98
Uganda	66.14	61.49	67.42	61.71	58.18	54.45	50.58	52.61	52.88	53.22	51.1	50.69	51.68	55.69	63.26	65.58	63.1	68.92	68.28	72.76	73.37	73.85	71.33	70.15	72	66.42	64.95	62.44
United Republic of Tanzania	74.17	67.67	66.76	67.26	59.42	63.2	56.97	57.18	54.7	56.28	52.58	51.51	52.07	52.85	53.53	57.39	54.85	55.36	50.59	52.4	53.5	54.16	54.11	53.69	54.69	55.85	54.21	47.55
Zambia	77.47	81.14	84.49	86.29	83.04	80.85	80.82	84.42	86.61	83.2	82.13	81.62	81.8	82.65	80.71	81.63	76.19	82	75.39	78.38	81.26	82.23	81.85	79.42	88.2	92.68	92.52	93.62
Zimbabwe	63	60.86	61.13	57.03	57.04	59.59	60.61	59.09	61.28	59.27	62.41	71.54	58.98	68.38	68.07	70.83	74.09	76.4	77	87.7	89.09	89.53	87.2	79.32	80.36	79.95	80.24	78.93
