# Supplementary material for: Evaluating the African food supply against the nutrient intake goals set for preventing diet-related non-communicable diseases: 1990 to 2017 trend analysis
Source: PLoS One. 2021 Jan 11;16(1):e0245241. doi: 10.1371/journal.pone.0245241 (PMC7799762; doi:10.1371/journal.pone.0245241)
Supplement: S5 File — (XLSX) [file pone.0245241.s005.xlsx]

## Sheet: Sheet1
Country	Country-specific estimates: Fruits and vegetables supply (g/capital/day)
	1990	1991	1992	1993	1994	1995	1996	1997	1998	1999	2000	2001	2002	2003	2004	2005	2006	2007	2008	2009	2010	2011	2012	2013	2014	2015	2016	2017
Algeria	254.57	312.61	322.6	319.04	297.22	327.99	313.76	300.7	320.74	355.15	319.62	353.13	384.64	437.07	489.23	508.25	507.46	477.92	492.7	584.8	615.41	669.35	708.34	766.27	790.72	814.46	805.8	788.47
Angola	156.58	157.34	152.66	145.93	142.37	142.67	144.39	138.7	138.67	124.6	132.21	138.92	159.75	179.71	198.82	212.38	226.8	232.74	310.5	401.07	408.3	412.46	395.67	432.55	292.16	263.9	251.85	259.66
Benin	203.56	197.45	204.74	198.47	212.81	200.6	230.8	216.56	197.56	240.49	204.11	191.98	209.58	216.1	204.05	218.64	200.96	198.82	208.51	215.33	222.81	205.23	290.7	292.79	282.87	262.48	297.82	280.85
Botswana	161.56	188.53	188.23	219.55	176.04	155.4	160.57	178.56	185.27	239.04	303.71	222.15	290.9	214.54	176.84	173.74	189.13	238.11	249.03	214.84	243.37	229.65	259	287.2	179.88	222.83	227.02	202.19
Burkina Faso	83.67	83.59	84.85	85.59	91.44	84.68	101.74	100.94	99.99	102.94	102.34	96.76	99.11	98.1	101.71	98.48	95.72	58.32	61.68	59.69	65.79	62.72	61.79	63.71	59.71	58.89	57.39	59.08
Côte d'Ivoire	364.82	375.47	372.24	369.97	403.18	386.28	400.05	418.81	416.54	395.46	382.09	316.5	354.03	318.49	325.5	344.53	333.94	327.28	335.44	313.76	316	310.77	317.4	319.95	284.44	282.77	274.52	271.68
Cabo Verde	162.3	142.89	191.62	200.9	187.21	209.99	230.55	229.38	238.19	264.28	302.01	316.47	346.09	352.83	379.16	366.68	427.93	431.59	470.36	457.77	487.42	534.78	545.52	550.34	376.7	346.67	343	323.31
Cameroon	408.35	421.57	441.15	451.66	461.49	462.23	466.78	434.83	435.48	435.43	423.6	413.31	429.05	420.42	426.89	466.12	495.11	518.82	518.49	543.52	549.68	561.94	590.14	600.36	564.22	560.77	590.12	601.86
Central African Republic	195.84	196.5	195.37	197.04	198.28	201.29	196.17	204.46	206.27	197.59	205.83	203.26	198.17	190.72	191.49	188.23	189.08	191.02	190.72	190.09	181.27	183.08	185.6	178.15	142.92	161.45	171.09	170.4
Chad	74.31	75.29	74.69	70.34	69.4	66.2	64.48	68.06	63.49	60.42	57.93	58.56	58.34	57.08	56.24	55.47	61.71	50.81	50.6	48.24	45.37	45.5	45.5	44.46	42.19	44.87	38.28	37.26
Congo	227.93	234.06	240.19	236.91	233.05	246.79	262.86	265.54	317.92	277.37	294.54	282.25	271.02	269.3	287.72	245.94	255.14	250.46	258.78	262.81	271.84	269.3	273.37	281.04	231.57	224.28	221.22	219.88
Djibouti	190.06	140.67	126.95	137.33	113.57	139	106.2	108.31	109.1	114.03	118.63	109.87	148.23	150.28	116.22	249.99	232.47	204.46	193.95	216.48	239.51	247.58	240.38	309.24	352.42	349.57	302.04	308.01
Egypt	593.73	563.94	604.82	587.68	603.2	643.39	709.57	721.01	707.65	777.77	811.01	765.12	784.72	807.89	817.8	838.41	901.11	910.28	929.31	959.26	873.02	827.62	884.96	811.12	776.56	789.35	735.74	720.3
Eswatini	327.26	292.35	258.54	240.33	214.4	169.64	188.86	118	130.57	138.92	167.5	222.67	277.4	246.11	287.31	296.29	243.59	229.79	242.38	247.91	262.48	266.04	280.55	299.03	390.66	342.42	358.93	324.35
Ethiopia	36.69	36	35.35	42.9	42.03	42.16	41.92	44.24	42.55	43.01	46.82	45.2	49.03	50.05	56.43	65.76	61.82	57.49	54.51	61.41	70.97	70.12	71.84	68.8	59	57.44	61.74	59.88
Gabon	568.62	608.35	606.24	591.76	584.09	544.8	580.89	578.15	588.42	559.7	561.07	552.99	521.26	506.15	516.3	520.41	513.95	507.41	503.6	566.3	593.51	536.54	544.15	538.37	463.57	449.47	443.45	428.94
Gambia	95	95.3	125.17	127.01	70.66	106.37	93.03	84.87	87.36	135.66	111.38	93.03	117.48	75.62	122.14	119.48	107.21	109.13	114.66	106.72	130.57	111.43	91.58	81.92	55.91	75.4	67.84	64.01
Ghana	221.22	285.61	266.97	299.03	329.17	360.85	414.1	409.03	431.84	443.64	394.22	403.61	430.72	424.34	457.36	482.85	482.96	526.46	530.02	558.14	562.87	629.21	638	653.8	579.36	576.56	579.49	564.3
Guinea	526.65	511.98	532.9	509.49	522.44	497.52	508.58	506.58	435.73	450.79	427.79	440.36	457.11	464.78	474.36	470.72	411.2	406.43	401.45	408.1	408.02	402.27	396.96	372.48	406	401.15	388.75	382.29
Guinea-Bissau	187.49	192.39	193.89	194.06	192.91	192.42	196.28	196.19	201.67	198.55	195.98	190.12	193.68	180.23	186.78	197.18	191.73	180.04	187.41	190.34	199.1	197.84	200.08	196.44	191.07	189.02	184.75	186.5
Kenya	192.96	230.06	317.54	295.11	271.98	242.87	247.01	270.86	303.27	303.87	281.53	295.09	284.24	267.76	253.77	289.83	282.93	293.5	299.49	306.09	332.79	263.96	281.67	287.42	313.32	290.35	273.59	227.54
Lesotho	136.87	130.13	127.12	125.12	131.01	116.47	120.49	115.87	106.42	103.68	104.34	105.3	105.35	110.86	108.99	112.14	109.6	111.21	116.66	103.63	105.54	110.5	110.23	127.97	110.75	101.93	112.28	109.49
Liberia	218.07	232.44	252.87	280	259.16	257.85	280.52	271.79	272.5	244.41	249.69	245.09	248.6	252.21	257	255.58	208.84	199.4	200.41	185.49	197.29	194.17	192.25	193.07	183.16	182.31	177.93	176.95
Madagascar	232.2	223.63	219.47	215.36	198.9	199.04	199.23	197.86	191.81	187.21	182.83	181	179.25	183.11	182.37	175.55	171.28	174.76	154	170.9	177.19	180.92	178.12	171.72	168.62	165.37	161.81	160.79
Malawi	193.65	192.91	182.23	192.03	187.98	187.35	188.97	178.23	177.14	222.45	224.8	223.19	232.83	241.18	247.45	243.42	246	243.67	226.91	234.99	235.98	230.01	230.25	230.44	433.7	423.44	403.15	464.64
Mali	213.58	231.32	213	206.95	207.86	220.04	230.23	236.25	233.16	217.28	227.98	225.43	235.02	231.84	228.56	229.51	192.22	248.27	171.58	269.19	242.22	238.22	251.61	233.51	271.59	345	451.2	379.44
Mauritania	39.43	54.1	39.59	68.53	55.91	48.57	55.41	58.1	45.09	48.71	60.94	51.88	60.75	60.67	66.06	76.08	62.34	132.87	122.14	103.96	80.74	93.06	116.85	124.3	120.27	134.92	123.29	131.99
Mauritius	168.82	181.6	192.8	237.04	244.85	293.22	278.38	298.89	285.5	276.71	331.61	342.92	314.22	340.84	350.72	314.69	327.56	321.97	333.58	377.41	357.37	354.69	357.65	380.07	298.21	279.95	290.65	304.72
Morocco	426.15	442.66	394.06	414.87	416.7	327.58	444.57	439.12	483.31	444.68	438.06	412.76	484.44	522.14	611.55	540.07	638.9	555.26	534.81	593.68	589.19	623.98	623.05	595.24	598.38	579.52	489.17	555.89
Mozambique	103.79	90.79	67.84	79.34	71.87	75.32	78.06	78.22	78.25	77.4	55.99	59.08	70.12	75.84	78.11	80.68	92.29	98.84	103.55	108.94	116.33	116.19	131.5	122.19	137.3	155.26	151.24	154.85
Namibia	125.12	126.05	115.56	114.11	116.61	110.88	111.13	111.9	155.24	142.07	134.92	155.32	125.64	122.41	139.19	149.62	157.48	157.89	145.08	133.63	144.34	154.09	265.85	293.58	180.34	185.11	217.96	170.84
Niger	113.07	98.64	113.4	102.81	108.36	118.19	126.21	129.14	136.62	122.82	184.83	169.17	207.69	220.21	184.26	197.02	196.61	210.38	223.71	210.6	198.22	216.32	268.91	237.26	293.44	342.97	359.75	361.67
Nigeria	283.34	300.73	307.21	325.39	327.28	317.18	334.24	340.92	349.27	355.78	357.84	356.11	352.2	366.05	396.47	382.97	368.13	357.02	352.88	333.2	352.44	339.69	341.68	329.91	385.19	379.06	373.22	368.65
Rwanda	1049.2	975.82	983.71	951.92	882.68	1102.53	1094.76	1036.96	1094.46	1101.82	833.4	670.01	929.17	849.23	869.57	896.84	909.24	891.5	843.37	1001.48	941.03	986.83	1012.32	1007.97	807.45	806.35	791.95	732.9
Sao Tome and Principe	242.16	324	417.14	408.35	417.25	388.83	389.02	553.51	550.94	557.32	566.19	571.58	599.78	569.06	566.65	611.03	642.03	651.42	649.5	680.22	658.34	594.63	590.83	652.54	607.56	611.17	617.88	643.56
Senegal	108.36	110.72	108.91	112.39	106.86	141.9	151.51	162.03	166.21	170.95	160.03	165.83	179.38	213.94	191.73	185.02	195.84	204.57	217.14	214.76	219.41	204.76	217.06	208.16	221.52	237.78	239.26	246.32
Sierra Leone	212.24	214.4	221.68	214.54	218.56	215.69	257.91	262.83	219.71	223.16	215	231.38	228.83	230.31	235.7	233.37	229.3	232.58	235.54	236.11	263.3	256.24	260.1	259.58	219.11	219.77	219.22	223.27
South Africa	234	227.98	218.56	225.57	207.67	213.94	226.17	226.58	211.42	234.47	234.85	236.28	228.09	229.98	219.69	214.46	212.48	208.16	221.93	207.42	216.7	229.13	217.8	221.88	191.92	203.18	176.32	173.69
Sudan	162.46	188.83	190.34	182.12	190.25	194.25	201.2	206.52	215.09	223.41	236.03	250.79	275.37	321.53	358.63	354.61	345.19	338.32	324.68	325.09	320.33	332.4	444.9	445.72	413.52	440.52	410.51	427.82
Togo	146.61	155.84	166.52	168.27	180.67	163.09	116.99	114.06	110.42	106.64	106.91	105.38	109.65	113.89	117.34	99.71	103.27	108.2	102.75	99.41	98.89	98.95	97.39	102.15	78.36	75.15	74.85	74.91
Tunisia	637.84	648.24	643.18	634.03	623.82	621.82	667.08	624.56	693.58	716.61	730.81	663.93	721.4	772.76	816.21	767.45	802.66	812.46	832.83	844.41	937.52	878.66	887.39	935.99	1010.84	1132.57	1003.5	1003.23
Uganda	609.03	620.23	582.2	599.32	637.45	660.89	663.05	658.4	634.88	605.75	608.19	612.48	599.62	580.73	562.79	500.23	511.18	502.15	450.05	430.25	447.39	443.18	418.4	396.8	422.2	410.27	411.75	413.14
United Republic of Tanzania	227.84	216.95	206.71	190.06	184.67	174.02	177.77	197.97	221.19	208.3	200.49	208.19	295.66	252.48	277.7	278.41	332.4	306.01	300.64	310.47	330.7	355.18	323.53	336.34	355.84	349.46	351.38	343.96
Zambia	118.17	117.15	102.53	110.83	106.12	100.21	103.44	98.32	91.44	96.02	93.55	95.3	91.88	93.8	92.48	90.13	104.72	103.98	101.82	91.39	95.52	99.6	103.9	98.48	95.11	93.17	92.9	87.34
Zimbabwe	70.31	71.07	60.97	66.2	65.49	59.58	59.96	60.26	55.11	55.11	56.87	64.89	64.45	72.42	75.95	64.7	80.66	77.97	68.94	77.07	89.12	91.58	94.21	85.83	86.76	86.13	78.71	83.67
